# Supplementary material for: Putative Nickel-Dependent Anaerobic Carbon Monoxide Uptake Occurs Commonly in Soils and Sediments at Ambient Temperature and Might Contribute to Atmospheric and Sub-Atmospheric Carbon Monoxide Uptake During Anoxic Conditions
Source: Front Microbiol. 2022 Mar 24;13:736189. doi: 10.3389/fmicb.2022.736189 (PMC8987735; doi:10.3389/fmicb.2022.736189)
Supplement: Supplementary file 2 [file Table_1.XLSX]

## Sheet: 10 ppm CO
All concentrations are expressed as ppm
KRC
Time (h)	Oxic +10ppm CO 1	Oxic +10ppm CO 2	Oxic +10ppm CO 3	Anoxic + 10ppm CO 1	Anoxic + 10ppm CO 2	Anoxic + 10ppm CO 3
0	7.78256	8.12686	7.61569	7.65714	7.77127	6.92835
1.53	4.72806	5.21409	3.96524	4.68679	5.1947	4.38338
2.62	3.06826	3.715	2.29216	3.54091	3.77357	2.52476
3.65	1.92126	2.94097	1.22749	2.43456	3.07458	1.77589
6.1	0.327006	1.19707	0.141831	0.742364	1.22309	0.329163
ARC
Time (h)	Oxic+10ppm CO 1	Oxic+10ppm CO 2	Oxic+10ppm CO 3	Anoxic+10ppm CO 1	Anoxic+10ppm CO 2	Anoxic+10ppm CO 3
0	15.2582	9.55942	11.5651	12.1352	10.2324	12.1039
1.62	8.2861	5.24868	6.61167	6.31699	5.81201	6.50198
2.73	5.22083	3.49035	4.71984	3.61563	3.59457	3.78044
3.92	3.07172	1.81309	2.7727	1.57279	1.82024	1.84452
5.62	1.65388	0.848282	1.19594	0.430122	0.609266	0.515266
8.93	0.0785921	0.0816327	0.183051	0.0241372	0.038591	0.0225002
BSM
Time (d)	Oxic+10ppm CO 1	Oxic+10ppm CO 2	Oxic+10ppm CO 3	Anoxic+10ppm CO 1	Anoxic+10ppm CO 2	Anoxic+10ppm CO 3
0	10.2751	10.7181	9.96449	10.1281	10.0765	9.79804
0.04	9.92107	10.453	9.98133	9.62381	9.8691	9.72924
0.12	9.56685	9.80217	9.57784	9.2639	9.00054	9.30709
0.29	8.59295	8.42515	8.98738	8.2401	7.59724	7.66416
0.98	5.33848	4.7091	7.01836	5.02196	2.03589	3.72978
1.33	3.85292	3.14076	5.80493	3.91384	1.07614	2.58681
2.02	2.01567	1.42994	4.18838	2.34017	0.306225	1.39204
2.87	0.45769	0.22315	1.84416	1.13677	0.0751732	0.231943
BWM
Time (h)	Oxic+10ppm CO 1	Oxic+10ppm CO 2	Oxic+10ppm CO 3	Anoxic+10ppm CO 1	Anoxic+10ppm CO 2	Anoxic+10ppm CO 3
0	9.83106	9.41433	9.20883	10.4365	10.7791	9.859
0.3	6.01263	4.8517	4.70247	8.8599	7.99949	5.03937
0.6	3.14288	1.77473	1.75671	7.89347	6.60491	1.88087
0.9	1.24052	0.290739	0.326561	6.67869	5.45696	0.502793
1.23	0.34649	0.0585181	0.0522073	5.85262	4.88024	0.0858841
2.43	0	0	0	3.23476	3.63301	0
4.18				1.29253	2.33902
5.63				0.828455	1.60902
BBS
Time (h)	Oxic +10ppm CO 1	Oxic +10ppm CO 2	Oxic +10ppm CO 3	Anoxic + 10ppm CO 1	Anoxic + 10ppm CO 2	Anoxic + 10ppm CO 3
0	9.50766	9.35113	8.84582	9.92457	9.17642	8.55719
15.38	3.74617	2.60946	4.22691	4.67421	5.3681	2.46513
21.42	1.37897	1.19107	2.79181	3.01491	3.7452	1.20272
45.25	0.0772633	0.0582034	0.287287	0.151908	0.42123	0.0724919
68.62	0.0358648	0.0306227	0.0449463	0.0414293	0.0391212	0.0265124
BBSF
Time (min)	Oxic +10ppm CO 1	Oxic +10ppm CO 2	Oxic +10ppm CO 3	Anoxic +10ppm CO 1	Anoxic +10ppm CO 2	Anoxic +10ppm CO 3
0	10.1849	11.726	12.4205	12.0033	11.4455	12.8714
4	4.26057	4.74906	4.73105	4.61657	4.73262	4.78443
8	1.11289	1.39444	1.17585	1.15987	1.24136	1.13921
12	0.22322	0.232776	0.201492	0.205605	0.263437	0.230509
16	0.046845	0.05111	0.0409928	0.0475792	0.0396081	0.0479531
20	0.00855339	0.0140005	0.013539	0.0122536	0.0167231	0.0150697
CCRF
Time (min)	Oxic +10ppm CO 1	Oxic +10ppm CO 2	Oxic +10ppm CO 3	Anoxic + 10ppm CO 1	Anoxic + 10ppm CO 2	Anoxic + 10ppm CO 3
0	6.5449	6.08327	7.91645	8.03687	7.02652	6.19205
4	4.03102	3.20262	5.2589	4.94591	3.51736	4.02813
8	2.18999	1.44458	3.01861	2.58759	1.34822	2.21935
12	1.07703	0.525295	1.67432	1.031	0.728121	0.961508
16	0.455228	0.122291	0.709327	0.272575	0.070087	0.358675
20	0.182777	0.0345551	0.265537	0.0723354		0.0929456
GIM
Time (h)	Oxic +10ppm CO 1	Oxic +10ppm CO 2	Oxic +10ppm CO 3	Anoxic + 10ppm CO 1	Anoxic + 10ppm CO 2	Anoxic + 10ppm CO 3
0	9.05066	8.61522	8.74909	9.20431	8.91053	9.50245
1.1	8.10275	7.80567	7.16328	7.85777	8.13239	7.29133
3.8	6.02513	5.83204	4.45562	5.33673	6.20749	4.09508
6	4.96597	4.89634	3.01062	3.82399	4.96756	2.52965
14.9	2.05216	1.38562	0.184913	0.434092	1.4533	0.1389
IJR
Time (h)	Oxic +10ppm CO 1	Oxic +10ppm CO 2	Oxic +10ppm CO 3	Anoxic + 10ppm CO 1	Anoxic + 10ppm CO 2	Anoxic + 10ppm CO 3
0	13.1947	10.1688	9.66296	8.45564	8.3833	8.10523
0.42	9.36704	9.17004	8.67731	7.7531	8.03382	7.37541
1.42	8.24615	7.65315	7.15645	6.57316	6.40971	5.62073
2.67	6.7315	6.07111	5.24172	5.52116	5.05231	4.55411
6.58	4.17486	3.11153	2.16772	3.2746	2.45138	1.69406
15.93	0.795952	0.273067	0.124619	0.368561	0.157466	0.0427703
KRF
Time (min)	Oxic +10ppm CO 1	Oxic +10ppm CO 2	Oxic +10ppm CO 3	Anoxic +10ppm CO 1	Anoxic +10ppm CO 2	Anoxic +10ppm CO 3
0	8.53011	7.13985	7.35068	7.9674	7.62356	8.62676
54	4.81949	2.29189	2.74713	5.50952	5.19524	6.22096
93	2.56814	0.211721	0.450155	3.71328	3.20156	4.94833
123	1.32204	0	0	2.61327	2.34347	4.20981
148.8	0.45383	0	0	1.77095	1.7878	3.7563
178.2	0.123678	0	0	1.18404	1.06416	3.32957
211.8	0	0	0	0.602153	0.545787	2.73713
240	0	0	0	0.288936	0.340405	2.32463
LWH
Time (d)	Oxic+10ppm CO 1	Oxic+10ppm CO 2	Oxic+10ppm CO 3	Anoxic+10ppm CO 1	Anoxic+10ppm CO 2	Anoxic+10ppm CO 3
0	12.0294	11.9009	11.6119	11.721	11.2321	12.1934
0.12	11.5729	11.6285	11.1636	10.9091	10.93	11.3169
0.73	8.54629	9.459	6.95173	7.28932	8.03368	7.18873
1.15	5.90194	7.24227	4.15513	4.999	6.23002	4.33227
1.76	1.80651	3.41242	0.531491	1.4781	3.96169	1.42737
2.01	0.657413	2.12258	0.124415	0.757028	3.36035	0.991215
2.06	0.618716	1.92059	0.0979437	0.612398	3.15179	0.88153
2.11	0.419676	1.71804	0.0680449	0.500672	3.13817	0.809982
2.18	0.28136	1.43235	0.0725152	0.345893	2.94544	0.729032
2.31	0.0846733	0.932171	0.045089	0.196719	2.72042	0.524111
LSUC
Time (min)	Oxic+10ppm CO 1	Oxic+10ppm CO 2	Oxic+10ppm CO 3	Anoxic+10ppm CO 1	Anoxic+10ppm CO 2	Anoxic+10ppm CO 3
0	14.0324	11.3547	11.6085	11.6969	11.1858	11.9697
8	10.612	8.33344	8.31639	8.22723	7.81165	8.2488
16	7.37806	5.92031	6.00248	5.51062	5.44176	5.59217
24	4.76527	3.98269	3.8732	3.35257	3.41717	3.25648
32	2.65032	2.28513	2.22569	1.86355	1.73241	1.55598
40	1.23058	1.10109	1.0233	0.731373	0.666199	0.535274
48	0.396722	0.471277	0.353467	0.23537	0.219957	0.147125
56	0.146341	0.169282	0.119355	0.0596504	0.0640534	0.052576
LSUL
Time (days)	Oxic +10ppm CO 1	Oxic +10ppm CO 2	Oxic +10ppm CO 3	Anoxic +10ppm CO 1	Anoxic +10ppm CO 2	Anoxic +10ppm CO 3
0	9.0085	8.77339	8.85671	8.88017	8.44182	8.98858
0.17	9.80508	9.61798	9.74618	9.87995	9.47544	9.5312
0.7	10.4594	10.5728	10.4567	10.8717	9.38561	11.1498
1.71	8.45877	8.81713	7.88008	9.94763	7.30338	9.89589
2.16	6.71365	7.53926	6.13538	8.76198	5.9111	8.74388
2.71	5.00648	5.36227	3.88607	7.17634	4.12951	7.32945
3.92	2.80355	3.23404	1.99589	5.05112	2.05726	4.52963
4.6	1.52383	1.96804	1.02536	3.51175	1.05076	3.19728
5.72	0.905059	1.36869	0.519816	2.33827	0.609335	2.35089
6.69	0.615179	1.0747	0.36707	2.23528	0.506099	2.35467
7.7	0.344914	0.737241	0.268935	1.60744	0.266597	1.68659
8.73	0.330984	0.727822	0.17558	1.42439	0.312965	1.68753
PGA
Time (h)	Oxic +10ppm CO 1	Oxic +10ppm CO 2	Oxic +10ppm CO 3	Anoxic + 10ppm CO 1	Anoxic + 10ppm CO 2	Anoxic + 10ppm CO 3
0	6.11458	6.35136	6.15185	6.43486	6.41277	6.21894
0.67	5.2983	5.75824	5.41551	5.38291	5.5182	5.41219
3.15	3.08127	3.3898	2.9047	2.52651	2.90165	2.52373
8.16	0.84544	1.36083	0.218263	0.0650041	0.110021	0.0644737
26.63	0.0530283	0.0538566	0.0519782	0.0500758	0.0243044	0.0712887

## Sheet: 25% CO
All concentration data are expessed as ppm
ARC
Time (d)	25 ºC 1	25 ºC 2	25 ºC 3		Time (d)	60 ºC 1	60 ºC 2	60 ºC 3
0	202601	281188	273268		0	262006	294657	256600
0.97	298358	290273	292311		0.89	285335	320789	300695
1.87	274061	282240	276849		1.87	284373	241999	228672
4.8	308348	293786	316378		4.08	0	0	0
5.72	257923	268537	274656
6.79	289610	284903	290110
8.87	261267	341729	317635
10.11	278064	307034	283029
11.79	306269	304819	298461
12.91	279520	297391	273367
13.81	263058	292607	288803
14.84	310426	320865	315521
15.87	354269	362808	345721
17.11	307698	330381	331127
17.91	302953	298604	308379
18.82	338038	341917	338250
19.85	342267	335874	312786
22.85	342267	335874	312786
25.87	308689	312306	381610
26.78	348626	285932	337937
28.85	310538	204434	260817
29.83	256725	119213	168566
32.87	240672	71014.9	132414
36.88	255917	0	8253.67
38.14	248147	0	0
BSM
Time (d)	25 ºC 1	25 ºC 2	25 ºC 3		Time (d)	60 ºC 1	60 ºC 2	60 ºC 3		Time (d)	10 ºC 1	10 ºC 2	10 ºC 3
0	228219	222940	220746		0	218220	213989	222703		0	242190	250724	233915
2.87	217328	214040	209062		0.88	211623	209478	212168		2.87	236825	236779	232995
10.86	214150	209716	210926		1.85	210486	212113	214583		7.84	239643	243036	238310
13.8	187468	192493	212609		2.86	202634	177489	210117		13.81	229032	233157	227145
14.88	181986	180364	213037		3	209638	175824	212858		17.96	230204	236308	226482
16.98	169511	150703	214289		3.29	211216	169652	210914		28.03	228104	230132	221284
21.81	143863	112424	166827		3.62	203055	149110	191048		35.96	218450	233504	229540
23.84	136652	98236.3	136530		6.9	201881	63971.7	137744		48.8	180729	200980	226633
28.03	120496	71296.9	91333.4		7.83	208929	51416.6	132460		56.81	164413	165478	238142
35.11	97306.6	38151.9	46448.6		10.06	210332	13637.4	91230.9		69.78	123195	114151	225057
48.78	61362.5	0	4880.29		10.84	204421	1706.37	67862.5		81.82	90205.5	71398.6	217126
56.81	48471.4		6628.1		11.94	205127		46532.3		94.76	64238.8	32708.1	208972
					12.95	206784		28746.3
					13.8	202177		11335.3
					17.95	208152		0
					21.79	200222
					28.05	204282
					35.98	201181
					49.83	203999
BWM
Time (d)	25 ºC 1	25 ºC 2	25 ºC 3		Time (d)	60 ºC 1	60 ºC 2	60 ºC 3		Time (d)	10 ºC 1	10 ºC 2	10 ºC 3
0	208012	205185	210293		0	189895	193641	203077		0	225240	222058	226514
2.01	205923	204375	206239		0.99	187244	192445	193781		2.01	217826	219169	219580
6	205310	202051	209739		2	136086	191040	193645		6.97	226457	226423	227859
9.99	214150	209716	210926		2.14	119058	186451	192837		9.99	215926	213540	217780
11.09	140621	195647	204071		2.26	102844	188838	201178		12.94	215276	213750	217021
12.09	108647	192115	204924		2.43	70655.1	188878	193660		17.09	217001	220741	223767
12.93	78876.2	186780	199218		2.76	5149.45	182978	183511		22.97	223834	222499	224059
14.02	41662.8	186760	199708		6.04		179862	189210		35.09	217933	211543	213033
16.12	336.792	164529	198782		7.94		181238	188439		47.93	213804	210833	204760
20.95		52059.7	186215		9.98		179328	183032		55.95	222967	217849	227620
22.98		408.433	189648		11.08		180519	187502
27.17			184623		12.93		170637	183917
34.25			173781		17.08		178762	186803
47.93			127841		20.93		177316	178270
55.95			6628.1		27.18		171077	186676
					35.11		173399	181847
					48.96		169809	179770
BBS
Time (d)	25 ºC 1	25 ºC 2	25 ºC 3		Time (d)	60 ºC 1	60 ºC 2	60 ºC 3
0	265530	269396	283178		0	207900	199930	224045
0.969444	269831	264997	286158		0.148611	205636	202287	207159
1.90556	269095	268457	275821		0.264583	94547	166501	173317
2.93125	253805	250074	286924		1.27986	202015	178257	185977
4.03819	213455	265987	262002		1.95833	193448	186668	181372
4.97431	240451	243353	260126		2.20139	184053	169000	184311
6.88125	74449.6	134767	168587		2.25764	160029	164294	189284
7.72917	136463	145960	235194		2.39861	179428	176936	191797
8.96944	28517.1	49688.5	144133		2.98958	115945	144020	180018
					4.14167	0	85734.7	130583
					5.2125	0	0	8201.38
BLO
Time (d)	25 ºC 1	25 ºC 2	25 ºC 3		Time (d)	60 ºC 1	60 ºC 2	60 ºC 3
0	245892	247696	242224		0	241439	241346	236048
13.89	231572	236193	247084		1.86	234016	233729	235403
19.89	186042	225352	255983		2.88	228158	229817	230700
20.85	168251	218127	253446		4.18	231431	233017	236339
22.85	119858	212382	264085		4.89	226217	235665	231233
24.78	58940.7	194533	254182		7.3	236115	233391	232066
26.86	1728.75	183768	263044		9.9	232942	232203	236692
29.88		143381	237250		13.86	226594	232124	243551
33.89		107708	239255		17.23	235431	246593	253539
36.86		78890	229100		20.85	223471	239379	242778
40.88		39819.5	221132		29.88	245093	243579	232768
43.08		15711.7	207201		40.88	122020	233242	234215
48.82			165832		41.8	107892	239228	246554
51.9			148679		43.08	90314.1	229187	233677
54.85			128699		51.9	0	183759	226068
62.96			82748.5		54.85		179518	229959
68.8			41709.4		57.97		174656	235350
79.78			0		62.96		164613	233849
					68.8		150221	237193
					79.82		105563	223020
					96.82		26694	229665
CCRF
Time (d)	25 ºC 1	25 ºC 2	25 ºC 3		Time (d)	60 ºC 1	60 ºC 2	60 ºC 3
0	254811	239333	270997		0	240521	239447	167060
6.00625	237229	218242	230519		1	237921	155465	254600
9.67639	239220	214988	235405		2.65	106854	75285.6	239055
11.74	229927	216540	243015		4.91	0	0	221853
16.68	223543	214159	221267
23.97	234525	221482	238876
31.89	205177	214282	252250
40.77	0	86527.8	320762
41.8	0	55720	315483
43.84	0	1261.29	302420
58.93	0	0	22665.5
GIM
Time (d)	25 ºC 1	25 ºC 2	25 ºC 3		Time (d)	60 ºC 1	60 ºC 2	60 ºC 3		Time (d)	10 ºC 1	10 ºC 2	10 ºC 3
0	157308	160045	154568		0	259885	263468	265263		0	137653	168355	161405
1.68	163529	170828	153046		0.38	260471	267401	260556		1.68	141931	177743	168147
2.69	164980	167140	153951		0.97	237741	240277	232444		4.65	125036	141497	144310
4.65	145636	152247	136676		1.96	229692	227036	143121		5.66	128767	161701	151665
5.66	147998	151365	136804		2.39	245242	217114	52222.2		9.7	129536	164081	154021
9.7	146085	151052	133305		2.58	232089	195276	11913.3		13.79	130279	166896	155077
11.68	150332	148954	135206		2.98	236886	161030	0		21.74	126996	157701	149146
13.79	150585	150058	131418		3.57	232580	79868.2			24.68	124963	153764	142023
16.71	150976	149739	126474		3.97	229749	11749.9			30.7	127782	152543	145910
18.03	145899	149771	119222		5.02	229376				38.8	126990	150816	143665
21.74	142248	141270	108953		7.01	228340				48.69	124657	138917	134028
24.68	142489	140747	94947.8		8.58	219381				55.7	117006	111519	114103
27.7	139516	142134	86946.2		11.1	225008				72.67	116722	22181.2	59450.2
30.7	135811	140270	66873		14.03	235700				79.64	113794	0	27850.8
38.8	131786	138534	0		29.03	217081				86.7	111412		0
48.69	105828	142153			53.02	211284				94.66	111318
55.7	75851.3	127787
66.7	62642.3	128385
72.67	56351	126926
79.64	50066.7	124893
86.7	48187.3	125829
94.66	47019.1	127797
IJR
Time (d)	25 ºC 1	25 ºC 2	25 ºC 3		Time (d)	60 ºC 1	60 ºC 2	60 ºC 3
0	181716	187317	245697		0	202587	185918	206678
0.7	163225	175953	179851		0.73	36779.8	38444.3	66582.5
1.1	182156	185045	197732		1.05	0	3211.22	45269.7
1.9	167344	176185	187381
2.9	136574	149344	167488
4.3	86410	125988	143501
5	40818.3	113296	128528
5.9	39450.8	132229	158404
6.9	0	104330	136080
8.1	0	61907.4	111858
11	0	0	16877.8
KRF
					Time (d)	60 ºC 1	60 ºC 2	60 ºC 3
					0	304121	323318	329923
					0.15	259113	284910	269162
					0.79	275916	269892	294028
					2.04	124964	329486	147793
					2.83	0	326881	0
LWH
Time (d)	25 ºC 1	25 ºC 2	25 ºC 3		Time (d)	60 ºC 1	60 ºC 2	60 ºC 3
0	256812	215172	287226		0	273101	242285	256664
0.1	282871	256878	248228		0.1	273241	224292	262772
0.77	326369	296672	303734		0.77	296033	292955	325213
1.77	285294	299921	289652		1.77	288029	282741	291749
2.82	305991	296951	306111		2.82	278751	294691	318580
3.8	296359	279565	297224		3.8	265227	267151	278175
6.01	302839	297039	308849		7.65	182459	3065.89	226696
6.74	321886	294053	304054		8.72	147080		186447
7.65	285905	303309	279491		9.73	115661		147166
8.72	231288	254734	224715		10.82	97908.3		121241
10.82	137905	199352	148215		11.67	68972.4		85644.4
12.04	90069.5	136065	88965.4		13.76	15953.9		48005.1
13.76	51116.6	119207	60054.8
14.85	10022	87768.2	47312.7
15.74	10301	69046.2	38534.7
LSUC
Time (d)	25 ºC 1	25 ºC 2	25 ºC 3		Time (d)	60 ºC 1	60 ºC 2	60 ºC 3
0	313407	346973	306007		0	312251	298756	307925
0.9	237632	247252	256811		0.9	310276	286949	317122
2.75	270848	289010	276365		1.71	316594	308710	342542
3.64	281498	250345	243829		2.75	274046	267222	296507
4.94	269039	277673	275632		3.68	60624.2	50331.5	0
6.73	265889	260075	263944
7.73	265103	236080	271783
8.73	281020	279111	270623
9.81	264664	249319	283649
10.79	263954	264538	273404
13.71	258360	273307	284221
14.76	277201	272174	270053
15.76	239617	255599	244519
16.82	272201	277130	284414
20.73	280842	272554	283570
22.72	264915	234754	254634
24.8	286951	199702	273805
28.84	242629	39672.3	229794
29.73	250112	8218.86	226183
PGA
Time (d)	25 ºC 1	25 ºC 2	25 ºC 3		Time (d)	60 ºC 1	60 ºC 2	60 ºC 3
0	245513	245924	250425		0	248951	252298	244119
6.63	228301	225248	229805		1	254677	246122	240203
9.68	239047	233660	235846		2.65	241942	225784	237487
16.03	218335	226228	240910		4.9	259384	237991	251880
24.71	261338	267147	271036		6.61	239623	218130	239308
31.89	253114	251703	267127		7.84	232561	228482	240449
					9.68	246888	249447	249380
					13.69	235858	234744	241885
					16.68	245336	238228	243566
					20.91	249061	234759	255762
					23.97	257490	252995	253744
					38.75	326561	317340	317298
					48.75	316373	310211	320278
